# Supplementary material for: Phenotypic and Metabolic Variations Induced by Autopolyploidization in Chinese Jujube Cultivars
Source: Plants (Basel). 2025 Nov 25;14(23):3588. doi: 10.3390/plants14233588 (PMC12694531; doi:10.3390/plants14233588)
Supplement: Supplementary file 1 [file plants-14-03588-s001.zip]

Archive with 1 entries (1 files):
- plants-3900285-supplementary.pdf
